# Supplementary material for: TGF-β Is Critical for Ovarian Cancer Migration, Invasion, and Chemosensitivity
Source: Cancers (Basel). 2026 Jul 15;18(14):2268. doi: 10.3390/cancers18142268 (PMC13406158; doi:10.3390/cancers18142268)
Supplement: Supplementary file 1 [file cancers-18-02268-s001.zip]

Archive with 1 entries (1 files):
- Original Western Blot Scans.pptx
